# Supplementary material for: Engineering monocyte/macrophage−specific glucocerebrosidase expression in human hematopoietic stem cells using genome editing
Source: Nat Commun. 2020 Jul 3;11:3327. doi: 10.1038/s41467-020-17148-x (PMC7335164; doi:10.1038/s41467-020-17148-x)
Supplement: Supplementary file 4 — Source Data File [file 41467_2020_17148_MOESM4_ESM.xlsx]

## Sheet: Figure 1
FIGURE 1
Figure 1a	Schematic only; no numerical data
Figure 1b	Schematic only; no numerical data
Figure 1c	Representative graphs; no numerical data
Figure 1d	Description: % Citrine+ HSPCs targeted with SFFV-GCase-P2A-Citrine and CD68S-GCase-P2A-Citrine vectors
		SFFV-GCase-P2A-Citrine		CD68S-GCase-P2A-Citrine		Notes
		AAV only	AAV+RNP	AAV only	AAV+RNP
	Cord 1	3.13	49	1.14	32.5
	Cord 2	7.77	44.8	1.578	23.5
	Cord 3	2.46	50.4	0.35	20.78
	Cord 4	1.68	54.5	0.52	23.5
	Cord 5	8.26	35	2.16	13.9
	Cord 6	12.4	51.5	0.94	27.7
	Cord 7		50.5		29
	Cord 8		61.6		36.5
	Cord 9		66.4		41.7
Figure 1e	Description: % CCR5 alleles with cassette integration in unselected and Citrine-selected HSPCs targeted with SFFV-GCase-P2A-Citrine, CD68S-GCase-P2A-Citrine, and CD68S-GCase vectors
		SFFV-GCase-P2A-Citrine				CD68S-GCase-P2A-Citrine				CD68S-GCase	notes
		AAV only	Unselected	Citrine-	Citrine+	AAV only	Unselected	Citrine-	Citrine+	Unselected
	Cord 1	4.3787	22.49	4.52	77.655	1.185	19.77	36.38	77.89	40.26
	Cord 2		41.04	2.46	60.195		38.9	11.75	64.507	38.9
	Cord 3		28.3	6.09	64.785		16.3	21.15	74.74	24.55
	Cord 4		26.18	11	65.4385		29.4	28.06	70.06	19.4
	Cord 5		31.32	6.13768	65.6674		35.8	17.7798	75.5439	29.393
	Cord 6			11.1283	65.2842		35.8	23.9187	76.4883	35.809
	Cord 7			12.0348	65.1592		41.2	27.1012	72.9224	35.83
	Cord 8			12.1151	67.0241		41.33	26.2643	75.0503	41.2906
	Cord 9			14.0345	61.6307			23.8925	72.1014	41.331

## Sheet: Figure 2
FIGURE 2
Figure 2a	Microscopy; no numerical data
Figure 2b	Description: % cells staining positive for lineage markers CD34, CD14 and CD11b
		CD34+ HSPC			HSPC-macrophage			monocyte-macrophage
		CD34	CD14	CD11b	CD34	CD14	CD11b	CD34	CD14	CD11b
	% Positive Cells	76.1	2.97	18.3	3.7	30.7	47.3	0.81	45.4	87.8
		63.9	25.1	13.4	4.8	52.9	50.9
Figure 2c	Microscopy; no numerical data
Figure 2d	Left panel %CD11b+	HSPC					HPSC-Macrophage
		Mock	CD68S Citrine-Negative	CDC68 Citrine-Positive	SFFV-Citrine-Negative	SFFV Citrine-Positive	Mock	CD68S Citrine-Negative	CDC68 Citrine-Positive	SFFV-Citrine-Negative	SFFV Citrine-Positive
		10.39	11.25	24.86	11.32	11.32	61.7	45.7	79.7	64	65.1
		6.92	6.92	24.15	8.06	8.9	49.49	57.8	75.3	58.6	68.9
		8.655	9.085	24.505	9.69	10.11	55.595	51.75	77.5	61.3	67
Figure 2d	Middle panel %CD14b+	HSPC					HPSC-Macrophage
		Mock	CD68S Citrine-Negative	CDC68 Citrine-Positive	SFFV-Citrine-Negative	SFFV Citrine-Positive	Mock	CD68S Citrine-Negative	CDC68 Citrine-Positive	SFFV-Citrine-Negative	SFFV Citrine-Positive
		5.16	7.57	19.82	7.51	8.7	35.65	23.12	51.76	35.61	38.59
		1.92	2.7	12.96	3.43	2.2	15	32.91	64.8	14.14	32.14
		3.84	5.4	13.92	6.86	4.4	14	35.82	69.6	28.28	44.28
Figure 2d	Right panel %CD11b+CD14b+	HSPC					HPSC-Macrophage
		Mock	CD68S Citrine-Negative	CDC68 Citrine-Positive	SFFV-Citrine-Negative	SFFV Citrine-Positive	Mock	CD68S Citrine-Negative	CDC68 Citrine-Positive	SFFV-Citrine-Negative	SFFV Citrine-Positive
		3.06	6.19	17.8	5.04	6.01	26.2	19	49	33.6	38.2
		1.2	1.25	15.85	1.53	1.53	5.59	23.9	49.5	11.5	26.2
		3.6	3.75	11.55	4.59	4.59	16.77	23.7	51.2	23	27.6
Figure 2e	Representative flow plots; no numerical data

## Sheet: Figure 3
FIGURE 3
Figure 3a	Representative plots; no numerical data
Figure 3b	Description: %Citrine+ cells from selected SFFV-GCase-P2A-Citrine targeted HSPCs over twenty days in culture in HSPC media and macrophage-differentiation media
	Days in Culture	SFFV-Citrine+ HSPC			SFFV-Citrine- HSPC			SFFV-Citrine+ Mphage			SFFV-Citrine- Mphage			Notes
		Cord 1	Cord 2	Cord 3	Cord 1	Cord 2	Cord 3	Cord 1	Cord 2	Cord 3	Cord 1	Cord 2	Cord 3
	0	100	100	100	0	0	0	100	100	100	0	0	0	values have mock subtracted as background; replicate 3 has no day 20
	4	93.91	89.21	91.47	2.53	0.05	14.67	87.81	81.61	89.86	1.04	1.13	10.36
	8	86.85	79.55	93.89	2.14	2.04	14.69	87.34	75.94	88.25	3.92	2.37	11.65
	12	89.11	72.31	89.67	1.65	1.65	16.87	87.26	70.36	85.19	4.86	2.4	14.19
	16	95.17	80.87	81.87	4.29	3.45	17.41	87	86.7	70.64	14.3	0.85	5.74
	20	96.3	87.6	No data	3.58	5.64	No data	80.11	89.01	No data	28.01	6.82	No data
	Description: %Citrine+ cells from selected CD68S-GCase-P2A-Citrine targeted HSPCs over twenty days in culture in HSPC media and macrophage-differentiation media
	Days in Culture	CD68S-Citrine+ HSPC			CD68S-Citrine- HSPC			CD68S-Citrine+ Mphage			CD68S-Citrine- Mphage			notes
		Cord 1	Cord 2	Cord 3	Cord 1	Cord 2	Cord 3	Cord 1	Cord 2	Cord 3	Cord 1	Cord 2	Cord 3
	0	100	100	100	0	0	0	100	100	100	0	0	0	Note: values have mock subtracted as background; replicate 3 has no day 20
	4	79.61	59.01	62.17	4.47	1.17	17.57	54.91	73.81	69.76	0.34	12.91	19.46
	8	34.55	37.25	53.99	2.86	3.61	16.99	50.04	46.94	62.05	6.38	11.44	26.65
	12	7.02	8.27	41.17	0.47	2.21	13.17	83.86	35.46	65.99	6.35	6.61	26.59
	16	8.56	7.39	10.41	2.55	1.61	6.16	86.2	54.8	49.64	11.49	11	20.54
	20	9.2	6.1	No data	3.15	3.03	No data	91.41	68.51	No data	11.11	11.11	No data
Figure 3c	Description: Citrine MFI from selected HSPCs over twenty days in culture in macrophage-differentiation media
	Days in Culture	MFI HSPC CD68S-Citrine+ (AFU)	MFI Macrophage CD68S-Citrine+ (AFU)	Notes
	0	388	388	values have mock subtracted as background
	4	60.8	157.7
	8	44.3	568.3
	12	33.3	1030.2
	16	11.7	1719
Figure 3d	Description: Fold change in GCase activity of selected HSPCs after twenty days in culture in HSPC media. Calculation of GCase fold change from raw fluorescence measurements is included. Normalized by cell number as a specified number of cells were FACS sorted for analysis
	Donor	Samples	AFU		Normalized background subtracted AFU		Normalized background subtracted AFU	Fold Change
			Technical replicate 1	Technical replicate 2	Technical replicate 1	Technical replicate 2	Average	Average
	HSPC donor 1	SFFV Citrine+	274484	235493	250594	211603	231098	4.96548			SSFV-Citrine+	SSFV-Citrine-	CD68-Citrine+	CD68-Citrine-
		SFFV Citrine-	91044.9	96146.7	67154.9	72256.7	69705.8	1.49773		Fold change over mock	4.97	1.5	1.39	1.35
		CD68 Citrine+	89988	87425.2	66098	63535.2	64816.6	1.39268			7.25	1.05	1.16	0.69
		CD68 Citrine-	88161.9	85021.6	64271.9	61131.6	62701.8	1.34724			10.97	1.04	1.2	1.1
		Mock	64650.9	76211	40760.9	52321	46540.9	0.999998
	HSPC donor 2	SFFV Citrine+	151831	149131	149088	146388	147738	7.24951		Average	7.73	1.19667	1.25	1.04667
		SFFV Citrine-	23290.2	24919.2	20547.2	22176.2	21361.7	1.04822
		CD68 Citrine+	26016.9	26596.8	23273.9	23853.8	23563.8	1.15628
		CD68 Citrine-	17820.6	15678.2	15077.6	12935.2	14006.4	0.687295
		Mock	25973.8	20271	23230.8	17528	20379.4	1.00002
	HSPC donor 2	SFFV Citrine+	357862	327855	339219	309212	324215	10.9651
		SFFV Citrine-	49575.3	49261	30932.3	30618	30775.1	1.04083
		CD68 Citrine+	56185.4	52339.8	37542.4	33696.8	35619.6	1.20467
		CD68 Citrine-	49533	52643.8	30890	34000.8	32445.4	1.09732
		Mock	50227.1	46194.2	31584.1	27551.2	29567.6	0.999987
Figure 3e	Description: Fold change in GCase activity of selected HSPCs after twenty days in culture in Macrophage differentiation media. Calculation of GCase fold change from raw fluorescence measurements is included. Normalized by cell number as a specified number of cells were FACS sorted for analysis.
	Donor	Samples	Normalized AFU		Background subtracted		Normalized background subtracted AFU	Fold Change
			Technical replicate 1	Technical replicate 2	Technical replicate 1	Technical replicate 2	Average	Average
	HSPC donor 1	SFFV Citrine+	266339	243908	242447	220015	231231	2.43561			SSFV-Citrine+	SSFV-Citrine-	CD68-Citrine+	CD68-Citrine-
		SFFV Citrine-	136495	137550	112603	113658	113130	1.19163		Fold change over mock	2.44	1.19	2.1	1.32
		CD68 Citrine+	214526	231415	190634	207523	199078	2.09694			2.15	0.92	1.71	0.99
		CD68 Citrine-	147354	150347	123462	126455	124958	1.31622			2.19	1.02	2.63	1.18
		Mock	127777	133318	92166.7	97708.5	94937.6	1
	HSPC donor 2	SFFV Citrine+	36385.9	33325.2	254940	231214	243077	2.15033		Average	2.26	1.04333	2.14667	1.16333
		SFFV Citrine-	20326.8	21051.9	102299	106707	104503	0.924463
		CD68 Citrine+	29911.7	29126.7	196380	190543	193461	1.71142
		CD68 Citrine-	29148.1	30864.5	109147	116450	112798	0.997849
		Mock	27030	27331.8	112321	113762	113042	1
	HSPC donor 2	SFFV Citrine+	28918.4	28585.6	274020	270809	272414	2.18617
		SFFV Citrine-	126576	134353	123833	131610	127721	1.02498
		CD68 Citrine+	51811.4	51745.3	328347	328151	328249	2.63425
		CD68 Citrine-	21695.1	21118.3	148649	144191	146420	1.17505
		Mock	17214.7	16457.3	128020	121196	124608	1
Figure 3f	Description: Percent targeted CCR5 alleles in citrine-selected HSPCs 48-hours post targeting (day 0 sort), after twenty days culture in HSPC media, and after 20 days culture in macrophage-differentiation media
		Cord 1			Cord 2			Cord 3			Notes:
		Sort day 0	HSPC day 20	Mphage day 20	Sort Day 0	HSPC day 20	Mphage day 20	Sort Day 0	HSPC day 20	Mphage day 20
	Mock	1.14	1.86	0	2.8	0.664955	0	0.364662	0.11	1.47
	SFFV Citrine+	69.9	65.88	72.53	69.9738	77.3472	69.6029	67.7802	66.28	71.72
	SFFV Citrine-	11.1	15.25	17.966	6.13768	4.53788	5.73354	11.1283	11.8	15.26
	CD68S Citrine+	70.06	68.4	57.74	75.5439	81.9542	74.045	76.4883	64.55	76.009
	CD68S Citrine-	28.07	31.49	18.89	17.7798	15.7106	17.2764	23.9187	30.83	10.5

## Sheet: Figure 4
FIGURE 4
Figure 4a
	Description: total colony-forming units from single-sorted citrine-selected HSPCs targeted with SFFV-GCase-P2A-Citrine and CD68S-GCase-P2A-Citrine vectors
			total colonies (count)	Notes
	Cord 1	mock	63
		SFFV Citrine+	33
		SFFV Citrine-	58
		CD68 Citrine+	70
		CD68 Citrine-	51
	Cord 2	mock	80
		SFFV Citrine+	61
		SFFV Citrine-	60
		CD68 Citrine+	50
		CD68 Citrine-	62
	Cord 3	mock	75
		SFFV Citrine+	61
		SFFV Citrine-	70
		CD68 Citrine+	No data
		CD68 Citrine-	No data
Figure 4b	Description: Distribution of colony phenotypes from single-sorted citrine-selected HSPCs targeted with SFFV-GCase-P2A-Citrine and CD68S-GCase-P2A-Citrine vectors
				% colonies
			total colonies (count)	CFU-E	BFU-E	CFU-GM	CFU-GEMM	Notes
	Cord 1	mock	63	5	17.6	7	2
		SFFV Citrine+	33	11.03	40.26	42.82	5.9
		SFFV Citrine-	58	8.28	20.61	70.7	0
		CD68 Citrine+	70	3.17	0	95.24	0
		CD68 Citrine-	51	7.09	27.39	57.44	8.01
	Cord 2	mock	80	6.22	7.55	71.18	15.05
		SFFV Citrine+	58	10.95	3.18	72.95	12.92
		SFFV Citrine-	60	2.78	3.35	81.91	11.96
		CD68 Citrine+	50	0	0	95.47	2.78
		CD68 Citrine-	62	9.76	7.91	68.02	12.79
	Cord 3	mock	75	1.11	15.13	72.62	11.15
		SFFV Citrine+	64	0	23.68	64.39	15.79
		SFFV Citrine-	70	1.19	13.49	76.59	8.73
		CD68 Citrine+	No data	No data	No data	No data	No data
		CD68 Citrine-	No data	No data	No data	No data	No data
Figure 4c	Description: %Human cells in bone marrow of transplanted mice after 16 weeks
		Mock	CD68S-GCase		CD68S-GCase-P2A-Citrine
	Mouse Number	% Human	% Human	Transplant cell dose	% Human	Transplant cell dose	notes
	1	57.5	4.13	1000000	14.4	1000000
	2	82.6	1.9	1000000	39.5	1000000
	3	41.2	1.54	1000000	5.67	1000000
	4	83.4	56.3	1000000	50.6	1000000
	5	91.1	57.2	1000000	50.9	1000000
	6	92.5	24.4	1000000	29.3	1000000
	7		24.1	1000000	52.9	1000000
	8		9.27	1000000	18.9	1000000
	9		29.6	1000000	91.7	300000
	10		65.4	1000000	88.6	300000
	11		47.3	1000000	88.8	300000
	12		23.2	1000000	71.8	300000
	13		9.3	1000000	0.53	300000
	14		8.76	1000000	64.1	1000000
	15		8.41	1000000	71.7	1000000
	16		3.63	1000000	74.7	1000000
	17		0.47	1000000	75.9	1000000
	18		0.17	1000000	79.2	1000000
	19		5.76	1000000	78.3	1000000
	20		1.08	1000000	72.6	1000000
	21		57.3	1000000	60.7	1000000
	22		7.71	1000000	26.9	1000000
	23		1.72	1000000	0.88	1000000
	24		71.8	1000000	64.2	1000000
	25		10.3	1000000	28.7	1000000
	26		91.5	1000000	29.2	1000000
	27		47.5	1000000	28.8	1000000
	28		90.3	1000000	16.5	1000000
	29		35.6	1000000	20.5	2000000
	30		74.1	1000000	4.81	2000000
	31		89	1000000	55.6	2000000
	32				12.2	2000000
	33				10.7	2000000
Figure 4d	Description: %Human cells in spleen of transplanted mice after 16 weeks
		Mock	CD68S-GCase		CD68S-GCase-P2A-Citrine
	Mouse Number	% Human	% Human	Transplant cell dose	% Human	Transplant cell dose	notes
	1	53	No data	1000000	42.5	1000000	No spleen engraftment for first three CD68S-GCase mice
	2	61	No data	1000000	37.7	1000000
	3	31.8	No data	1000000	0.97	1000000
	4	72.3	33	1000000	43.1	1000000
	5	87.1	20.1	1000000	46.2	1000000
	6	89.5	6.29	1000000	28.9	1000000
	7		2.57	1000000	41.7	1000000
	8		1.95	1000000	13.9	1000000
	9		21.7	1000000	89.6	300000
	10		41.2	1000000	76.9	300000
	11		39.9	1000000	82.1	300000
	12		22.6	1000000	66.4	300000
	13		5.82	1000000	0.48	300000
	14		6.09	1000000	34.6	1000000
	15		11	1000000	65.8	1000000
	16		2.43	1000000	70.9	1000000
	17		3.44	1000000	66.9	1000000
	18		0.54	1000000	72.8	1000000
	19		5.64	1000000	70.3	1000000
	20		0.71	1000000	69.1	1000000
	21		61.2	1000000	35.8	1000000
	22		20.7	1000000	6.16	1000000
	23		0.14	1000000	0.38	1000000
	24		53.9	1000000	27.5	1000000
	25		5.71	1000000	9.22	1000000
	26		71	1000000	4.67	1000000
	27		21.3	1000000	5.78	1000000
	28		76.3	1000000	4.17	1000000
	29		23.4	1000000	16.4	2000000
	30		32	1000000	3.45	2000000
	31		79.3	1000000	39.7	2000000
	32				2.35	2000000
	33				2.36	2000000
	Description: %Targeted CCR5 alleles from HSPCs before transplant (pre-transplant) and in bone marrow of transplanted mice after 16 weeks after transplant (post-transplant)
Figure 4e		CD68S-GCase			CD68S-GCase-P2A-Citrine			notes
	Mouse Number	Pre-transplant	post-transplant	Transplant cell count	Pre-transp;ant	post-transplant	Transplant cell count	Each pre-transplant value represents a single cord; each post-transplant value represents a single mouse
	1	38.9	8.14685	1000000	19.44	7.41455	1000000
	2	No data	41.8896	1000000	11.22	3.65106	1000000
	3	16.3	19.7626	1000000	35.77	3.52479	1000000
	4	29.4	0.232973	1000000	36.22	5.47208	1000000
	5	35.8	1.31579	1000000	40	5.6726	1000000
	6		4.40647	1000000		12.6771	1000000
	7		1.2907	1000000		3.34758	1000000
	8		22.5901	1000000		6.68817	1000000
	9		6.16152	1000000		2.40826	300000
	10		3.61064	1000000		12.1001	300000
	11		4.10729	1000000		1.92475	300000
	12		3.88592	1000000		1.43568	300000
	13		1.15904	1000000		1.79386	1000000
	14		2.43396	1000000		2.94885	1000000
	15		2.70767	1000000		4.49673	1000000
	16		22.5994	1000000		3.00782	1000000
	17		17.1576	1000000		9.50831	1000000
	18		1.89501	1000000		0.725435	1000000
	19		50.9642	1000000		0.853522	1000000
	20		1.39689	1000000		12.9298	1000000
	21		12.0978	1000000		4.21053	1000000
	22		2.09206	1000000		3.93066	1000000
	23		6.61564	1000000		3.08442	1000000
	24		0.283827	1000000		4.07956	1000000
	25		6.75418	1000000		3.666	1000000
	26		14.6919	1000000		4.17024	1000000
	27		21.0938	1000000		20.2532	2000000
	28		0.362296	1000000		32.2527	2000000
	29		5.89	1000000		20.2181	2000000
	30			1000000		13.2495	2000000
	31			1000000		34.6414	2000000
Figure 4f	Description: %Human cells in bone marrow of transplanted mice after 32 weeks
		% Human in Bone Marrow		Notes
	Mouse Number	CD68S-GCase	CD68S-GCase-P2A-Citrine
	1	10.9	0.76
	2	0.24
	3	48.9
	4	13
	5	0.04
	6	32
	7	9
Figure 4g	Description: %Targeted CCR5 alleles in bone marrow of transplanted mice after 32 weeks
		% Alleles Modified in Bone Marrow
	Mouse Number/cord donor	Pre	Post	Notes
	1	4.3
	2	0.283827	40.4598
	3	6.75418	1.34353
	4	14.6919	24.0674	No engraftment
	5	21.0938	1.58269
	6	0.362296	21.9
	7	5.89474
	8	24.123

## Sheet: Figure 5
FIGURE 5
Figure 5a	Description: %B-lymphoid and %myeloid cells in bone marrow of transplanted mice after 16 weeks
		% B-lymphoid in Bone Marrow		% B-Myloid in Bone Marrow		Notes
	Mouse Number	CD68S-GCase	CD68S-GCase-P2A-Citrine	CD68S-GCase	CD68S-GCase-P2A-Citrine	mice with total human engraftment <1% not included
	1	62.5	73.5	28.8	17.8
	2	57.4	79	32.8	15.8
	3	73.6	71.5	16.6	18.4
	4	60.1	64	33.4	32.5
	5	66	74	26.4	21
	6	74	81.9	17.4	10.4
	7	7.34	59.1	86.4	36.2
	8	63.1	73.3	21.4	21.1
	9	76.2	37.6	16.1	36.2
	10	60.3	29.4	35.1	21.2
	11	76.6	70	17.3	15.2
	12	82.5	46.6	10.6	16.8
	13	74.4	65	18.5	26.4
	14	73.5	71.7	18.4	16.7
	15	67.3	71.1	23.2	17.9
	16	17.5	68.9	56.7	20.3
	17	35	69.6	45.9	20.4
	18	50.3	74.6	34.4	11.2
	19	52.5	63	35	26.5
	20	38.4	69.9	37.7	18.2
	21	2.55	77	91.9	17.3
	22	69	63.7	26.6	31.5
	23	68.9	68.4	21.1	25.9
	24	68.9	72.6	27.4	24
	25	74.5	78.4	19.4	17
	26	74	75.6	20.1	18.6
	27	55.9	71.6	36.2	13.8
	28	31.8	34.8	65.6	49
	29	65.9	72.6	29.8	12.8
	30		60.1		19.3
	31		56.6		29.7
Figure 5c	Description: %B-lymphoid and %myeloid cells in bone marrow of transplanted mice after 32 weeks
	Mouse Number	B-lymphoid		Myeloid		Notes
		CD68S-GCase	CD68S-GCase-P2A-Citrine	CD68S-GCase	CD68S-GCase-P2A-Citrine	mice with total human engraftment <1% not included
	1	65.7	None	19.6	None
	2	44.4		33.3
	3	49.1		33.1
	4	62.9		19.6
	5	14.2		71.1
Figure 5c	Microscopy images; no summary data
Figure 5d	Mouse	% alleles modified	%Citrine+ of CD14+	%Citrine+ of CD33+	%Citrine+ of CD19+
	1	11.6	0	0	0
	2	12.1	0	0	0
	3	12.9	0	0	0
	4	20.2	21.6	14.3	0.88
	5	32.3	46.5	17.6	0.71
	6	20.2	33.6	12.5	0.6
	7	13.2	34.5	16.5	1.03
	8	34.6	34.6	19.1	0.72
Figure 5e	Microscopy images; no summary data

## Sheet: Figure 6
FIGURE 6
Figure 6a	Description: Human engraftment in NSG-SG3M mice in bone marrow, spleen and peripheral blood
	% human cells	BM	SP	PB
		7.44	29	3.71
		5.11	22.1	1.84
		39.6	85.8	72
		21.1	61.7	33.6
		15.6	67.1	46.9
Figure 6b	Description:% Targeted alleles in NSG-SG3M mice in bone marrow, spleen and peripheral blood
	% human cells	BM	SP	PB
		19	23	21
		20	25	29
		14	19	2
		13	16	5
		12	19	5
Figure 6c	Description:% B, myeloid and monocyte populatios in bone marrow, spleen and peripheral blood
	Bone marrow		All					Citrine +
		B	59	56.9	15.1	43.3	22.2	0.18	0.67	5.3	0	0.61
		Myeloid	23.3	21.2	6.92	14.1	13.7	16.5	27.7	25	20	21.8
		Monocyte	6.04	5.36	1.73	12.1	9.34	12.1	35.7	35	8.74	15.6
	Spleen		All					Citrine +
		B	78.1	53	30	37.2	28.5	1.18	6.03	25	1.11	2.65
		Myeloid	14.7	30.1	5.11	15	14	23.9	19.7	25	15.7	22.8
		Monocyte	1.56	5.02	0.5	1.15	1.81	47.9	54.5	21.8	12.8	19
	Bone marrow		All					Citrine +
		B	81.1	53.8	18	12.8	6.64	0	0	2.01	0.15	0.6
		Myeloid	11.7	26.2	3.66	2.51	1.82	27.8	23.7	17	28	27.7
		Monocyte	2.28	3.45	0.53	0.62	1	28.6	40	7.41	9.68	66.7
Figure 6d	Representative FACS plots
Figure 6e	Description: Percent human CD45+ and CD45+/Citrine+ in macropgahe populations in lung, peritoneum, and liver
	% human cells		All					Citrine +
		Lung	15.7	16.8	49.8	67.9	77.6	24	16.9	9.65	5.06	5.85
		Peritoneal Macrophages	9.41	14.9	35.8	21.8	20.5	14.5	6.57	9.21	13.9	14.9
		Liver	17	12.2	14.2	22.5	33.1	46.9	31.4	2.77	2.08	2.76
Figure 6f	Description: Percent human CD45+/CD11b and CD45+/CD11b+/Citrine+ in macropgahe populations in lung, peritoneum, and liver
	% human cells		All					Citrine +
		Lung	39.8	27.3	26.4	17.8	2.84	34.5	21.8	19.8	12.6	22.4
		Peritoneal Macrophages	26.5	22.4	28.9	20.6	23.6	32.5	26.1	23.6	41.3	39.5
		Liver	62.1	56.7	2.15	6	8.83	62.8	39.9	21.4	9.62	6.25
Figure 6g	Description: Fold GCase activity in human in Citrine+ compared to Citrine- cells. Equal number of cells were sorted for Citrine+ and Citrine- cells. Samples were normalized by cell number and BCA. BCA not included as it was not different
	Samples	Normalized AFU		Background subtracted		nmol 4MU		nmol 4MU	Fold Change
		Technical replicate 1	Technical replicate 2	Technical replicate 1	Technical replicate 2	Technical replicate 1	Technical replicate 2	Average	Average
	BM1 Citrine-	49075916	45622688	26474168	23020940	187967	163449	175708
	BM1 Citrine+	63680804	63246888	40079056	40645140	284561	288580	286571	1.63095
	BM2 Citrine-	32664168	29072748	10062420	6471000	71443.2	45944.1	58693.6
	BM2 Citrine+	43181200	43691248	23579452	21089500	167414	149735	158575	2.70174
	BM3 Citrine-	5.28057e+07	4.85882e+07	3.03031e+07	2.60855e+07	215152	185207	200180
	BM3 Citrine+	6.89026e+07	7.33579e+07	4.64e+07	5.08553e+07	329440	361073	345256	1.72473
	SP1 Citrine-	56543020	44393844	33941272	21792096	240983	154724	197853
	SP1 Citrine+	79113840	77118608	56512092	54516860	401236	387070	394153	1.99215
	SP2 Citrine-	26414058	26379276	26414058	26379276	187540	187293	187416
	SP2 Citrine+	43204152	41588316	43204152	41588316	306749	295277	301013	1.60612
	SP3 Citrine-	40870042	4.60605e+07	18268294	2.34588e+07	129705	166557	148131
	SP3 Citrine+	7.15226e+07	8.38302e+07	4.89208e+07	6.12284e+07	347338	434722	391030	2.63975
	Lung1 Citrine-	38678020	38451268	16076272	15849520	114142	112532	113337
	Lung1 Citrine+	47559456	47699696	24957708	25097948	177200	178195	177698	1.56788
	Lung2 Citrine-	49389832	40657220	32212358	23479746	228708	166706	197707
	Lung2 Citrine+	63706012	57203240	46528538	40025766	330353	284183	307268	1.55416
	Lung3 Citrine-	40870042	4.60605e+07	18268294	2.34588e+07	129705	166557	148131
	Lung3 Citrine+	5.47659e+07	6.17211e+07	3.21641e+07	3.91194e+07	228365	277748	253056	1.70833
Figure 6h	Description: Modified allele frequency in human in Citrine+ compared to Citrine- cells.
	Bone marrow		Lung		Spleen		Liver		Peritoneal Macrophages
	Citrine-	Citrine+	Citrine-	Citrine+	Citrine-	Citrine+	Citrine-	Citrine+	Citrine-	Citrine+
	7	49	5	48	9	45	14	56	8	60
	9	51	7	43	13	51	20	38	24	53
	19	51	24	70	19	48	4	38	19	49

## Sheet: Figure S1
SUPPLEMENTARY FIGURE 1
Figue S1a	schematic; no summary data
Figue S1b	schematic; no summary data
Figue S1c	Agarose gel
Figure S1d	Description: Fraction of mono-allelic and bi-allelic targeting in HSPCs using SFFV-GCase-P2A-Citrine and CD68S-GCase-P2A-Citrine vectors
		SFFV-GCase-P2A-Citrine			CD68S-GCase-P2A-Citrine			Notes
		count	% of total colonies	% of targeted colonies	count	% of total colonies	% of targeted colonies
	Total colonies	46	1	—	45	1	—
	WT	0	0	0	4	0.0888889	0
	Mono allelic	31	0.673913	0.673913	26	0.577778	0.634146
	Bi allelic	15	0.326087	0.326087	15	0.333333	0.365854

## Sheet: Figure S2
SUPPLEMENTARY FIGURE 2
	Represenative flow plots; no summary data

## Sheet: Figure S3
SUPPLEMENTARY FIGURE 3
Figure S3a	Description: Indel frequency in CCR5 sgRNA + Cas9 (RNP) treated HSPCs cultured in either standard CD34+ cytokine media (open circles) or media with M-CSF and GM-CSF to induce macrophage differentiation (black circles).
	% CCR5 alleles with indels	CD34+	HPS-derived macrophages
		95.6	98
		97	95
		96.2	97.5
		98.2	95.2
Figure S3b	Description: Representative FACS plots. No summary data

## Sheet: Figure S4
Table 1
SUPPLEMENTARY FIGURE 4
Supplementary Figure 4a	Representative flow plots; no summary data
Supplementary Figure 4b	Description: Citrine MFI from Citrine-selected HSPC targeted with SFFV-GCase-P2A-Citrine cultured in HSPC maintenance media over 16 days
		Day 0	Day 4	Day 8	Day 12	Day 16
	SFFV Citrine high	9181	3339	3047	3020	3481
	SFFV Citrine Low	508	1529	1655	1647	1422
Supplementary Figure 4c	Description: %Targeted CCR5 alleles from Citrine-selected HSPC targeted with SFFV-GCase-P2A-Citrine cultured in HSPC maintenance media over 16 days
			Day 0	Day 4	Day 8	Day 12
	SFFV Citrine high	Technical replicate 1	0.655926	0.734349	0.719697	0.673745
		Technical replicate 2	0.675758	0.746032	0.728	0.689732
	SFFV Citrine Low	Technical replicate 1	0.586667	0.636746	0.620791	0.605747
		Technical replicate 2	No data	0.646597	0.638418	0.626966
Supplementary Figure 4d	GCase activity in HSPC and macrophage (Mø) cultures. Normalized AFU plotted, 3 independent experiment in duplicate, all replicates included
		HSPC Maintenance						Macrophage Differentiation
	Mock	40760.9	52321	23230.8	17528	31584.1	27551.2	92167	97708	112321	113762	128020	121196
	SFFV-Citrine+	250594	211603	149088	146388	339219	309212	242447	220015	254940	231214	274020	270809
	SFFV-Citrine-	67154.9	72256.7	20547.2	22176.2	30932.3	30618	112603	113658	102299	106707	123833	131610
	CD68S-Citrine+	66098	63535.2	23273.9	23853.8	37542.4	33696.8	190634	207523	196380	190543	328347	328151
	CD68S-Citrine-	64271.9	61131.6	15077.6	12935.2	30890	34000.8	123462	126455	109147	116450	148649	144191

[truncated: 4 more sheets: Figure S5, Figure S6, Figure S7, Figure S8]
